# Supplementary material for: Rapid evolution and host immunity drive the rise and fall of carbapenem resistance during an acute Pseudomonas aeruginosa infection
Source: Nat Commun. 2021 Apr 28;12:2460. doi: 10.1038/s41467-021-22814-9 (PMC8080559; doi:10.1038/s41467-021-22814-9)
Supplement: Supplementary file 4 — Source Data [file 41467_2021_22814_MOESM4_ESM.xlsx]

## Sheet: Figure 1a, 5a
Days in study	P. aeruginosa titre (CFU/mL)	Total bacterial titre (CFU/mL)	Antibiotics
Day 1	264000	348000
Day 2	10700	8120	Piperacillin/tazobactam	Colistin
Day 3			Piperacillin/tazobactam	Colistin	Meropenem
Day 4	1	1		Colistin	Meropenem
Day 5				Colistin
Day 6				Colistin
Day 7	1	80		Colistin
Day 8	1	1		Colistin
Day 9				Colistin
Day 10				Colistin
Day 11				Colistin
Day 12				Colistin
Day 13	5240	131000		Colistin
Day 14				Colistin
Day 15
Day 16	53700	119000
Day 17
Day 18
Day 19
Day 20
Day 21	720	227000
Day 22
Day 23
Day 24
Day 25
Day 26
Day 27	1	1

## Sheet: Figure 1b
	Quandrant growth of peri-anal swabs (/4)
Days in study	P. aeruginosa	Total bacterial
Day 1	4	3
Day 2
Day 3
Day 4	3	4
Day 5
Day 6
Day 7	4	3
Day 8
Day 9
Day 10	0	4
Day 11
Day 12
Day 13	2	4
Day 14
Day 15
Day 16	0	4
Day 17
Day 18
Day 19
Day 20
Day 21	0	4
Day 22
Day 23	0	4
Day 24
Day 25
Day 26
Day 27	0	4

## Sheet: Figure 1c-1e, 3b, 4b, 4d
Isolate source	Days in study	Isolate label (internal labelling system)	Lung lineage	Meropenem MIC (ug/mL)	Piperacillin/tazobactam MIC (ug/mL)	Colistin MIC (ug/mL)	Gentamicin MIC (ug/mL)	Ciprofloxacin MIC (ug/mL)	Aztreonam MIC (ug/mL)	Ceftazidime MIC (ug/mL)	Plasmid Copy Number	Mean growth rate (mOD/min)	Growth rate/replicate 1	Growth rate/replicate 2	Growth rate/replicate 3	Growth rate/replicate 4	Growth rate/replicate 5	Growth rate/replicate 6	Growth rate/replicate 7	Growth rate/replicate 8	Growth rate/replicate 9	Growth rate/replicate 10
Lung	12	2	OprD	64	512	0.5	32	32	128	16	1.7907	5.0884	5.127	4.75	5.284	5.374	4.855	5.403	4.962	4.95	5.121	5.058
Lung	12	3	WbpM	16	256	0.5	32	32	256	4	2.13978	5.2331	5.008	5.043	4.799	4.885	5.256	5.764	6.218	4.902	5.316	5.14
Lung	12	4	WbpM	16	256	0.5	32	32	64	4	2.70238	5.1146	5.011	5.347	4.987	5.037	4.886	5.978	5.251	4.861	4.874	4.914
Lung	12	5	OprD	64	512	0.5	32	32	128	16	1.98969	4.8394	5.144	4.838	4.726	4.694	4.668	4.889	4.832	5.056	4.724	4.823
Lung	12	6	WbpM	16	512	0.5	32	32	64	8	1.85417	5.0521	4.979	5.103	4.997	5.129	4.817	5.779	5.051	4.91	4.887	4.869
Lung	12	7	OprD	32	512	0.5	32	32	128	16	2.15	4.718	4.755	4.664	4.569	4.726	4.778	4.8	4.646	4.885	4.744	4.613
Lung	12	8	OprD	32	512	0.5	32	32	128	16	2.17391	5.1006	4.87	4.804	5.062	5.256	5.103	6.349	4.867	4.552	5.248	4.895
Lung	12	9	OprD	32	512	0.5	32	32	256	16	1.75	4.9974	4.729	5.178	5.039	5.07	5.05	5.742	4.592	4.694	5.044	4.836
Lung	12	10	WbpM	16	256	0.5	32	32	64	8	2.84762	4.9121	5.297	5.066	4.924	5.458	5.358	5.339	3.102	4.897	4.869	4.811
Lung	12	11	OprD	32	512	0.5	32	32	128	16	2.06061	5.0334	5.04	5.373	5.391	4.975	4.968	5.274	5.311	4.744	4.795	4.463
Lung	12	12	WbpM	16	512	0.5	32	32	64	16	1.87097	4.9344	5.068	5.042	4.982	4.969	4.941	4.916	4.316	4.882	5.389	4.839
Lung	12	13	WbpM	16	512	0.5	32	32	64	8	2.13131	4.9872	5.021	5.158	5.472	5.469	5.016	5.082	3.796	5.014	4.934	4.91
Lung	15	14	MexAB-OprM	4	256	0.5	32	8	64	8	2.89011	5.2246	5.128	5.222	5.208	5.145	5.364	5.56	5.239	4.776	5.186	5.418
Lung	15	15	MexAB-OprM	4	512	0.5	32	8	64	4	3.34286	5.0944	4.965	5.126	5.144	5.26	5.148	4.966	5.21	4.757	5.151	5.217
Lung	15	16	WbpM	16	512	0.5	32	16	64	16	2.14118	4.8567	4.963	4.972	4.734	4.611	4.45	5.092	5.31	4.767	4.697	4.971
Lung	15	17	MexAB-OprM	4	256	0.5	32	8	64	4	2.59048	5.1105	4.911	5.226	5.48	5.624	5.071	5.028	5.063	4.803	5.018	4.881
Lung	15	18	WbpM	16	256	0.5	32	16	64	8	2.41	5.0018	4.911	5.063	5.23	5.47	5.479	5.097	4.144	4.82	4.911	4.893
Lung	15	19	MexAB-OprM	4	256	0.5	32	8	64	4	2.78022	4.9774	5.071	5.075	5.107	5.216	5.321	5.04	4.48	4.783	4.805	4.876
Lung	15	20	MexAB-OprM	4	512	0.5	16	8	64	4	2.7	5.4384	5.275	5.671	5.666	5.474	5.565	5.941	5.29	4.75	5.372	5.38
Lung	15	21	MexAB-OprM	4	512	0.5	16	8	64	4	3.80412	5.2026	5.225	5.148	5.282	5.19	5.417	5.222	5.303	4.803	5.282	5.154
Lung	15	22	MexAB-OprM	4	256	0.5	16	8	64	4	2.71	5.2653	5.401	5.634	5.722	5.56	5.663	4.992	5.256	4.748	4.866	4.811
Lung	15	23	MexAB-OprM	4	512	0.5	16	8	64	4	3.13333	5.0188	5.004	5.03	5.435	5.216	5.321	4.607	5.113	4.652	4.961	4.849
Lung	15	24	MexAB-OprM	8	256	0.5	16	8	64	4	2.61856	5.0069	5.042	4.999	5.161	5.227	5.151	4.725	5.151	4.759	5.08	4.774
Lung	15	25	MexAB-OprM	8	512	0.5	16	8	64	4	2.6875	4.9623	4.88	4.874	4.83	4.884	4.513	5.628	5.536	4.676	4.958	4.844
Lung	20	26	MexAB-OprM	4	512	0.5	16	8	64	4	1.93617	5.2629	5.182	5.334	5.175	5.155	5.231	5.525	5.367	4.77	5.499	5.391
Lung	20	28	OprD	32	512	0.5	16	16	64	16	2.12346	4.5045	3.938	3.963	4.544	3.919	4.134	4.875	4.567	4.705	6.178	4.222
Lung	20	29	MexAB-OprM	4	512	0.5	4	8	128	16	2.57895	4.7105	4.853	4.385	4.568	4.999	4.788	5.262	4.506	4.535	4.557	4.652
Lung	20	30	MexAB-OprM	4	512	0.5	16	8	64	4	3.225	4.9621	4.869	5.385	5.269	4.792	5.067	5.435	4.253	4.71	4.992	4.849
Lung	20	31	WbpM	16	512	0.5	16	16	64	8	1.85714	5.1513	4.868	5.335	5.222	5.07	5.046	4.956	5.919	4.954	5.01	5.133
Lung	20	32	WbpM	16	512	0.5	16	16	128	8	2.29885	5.2089	5.022	5.106	5.209	5.431	5.045	5.979	5.48	4.716	4.978	5.123
Lung	20	33	MexAB-OprM	8	256	0.5	32	8	32	4	2.30631	5.2767	5.099	5.37	5.086	5.022	5.51	5.808	5.124	4.803	5.628	5.317
Lung	20	34	WbpM	16	512	0.5	16	16	128	16	2.43617	5.1648	5.051	5.191	5.148	5.171	5.28	5.279	5.489	4.779	5.155	5.105
Lung	20	35	WbpM	16	512	0.5	16	16	64	8	2.51648	5.0695	5.055	4.988	4.966	5.003	5.362	5.359	5.278	4.823	4.791	5.07
Lung	20	36	WbpM	16	512	0.5	16	16	128	8	2.54167	4.9138	4.97	5.127	5.272	5.031	5.181	5.168	3.74	4.655	5.171	4.823
Lung	20	37	WbpM	16	512	0.5	8	16	64	8	2.4881	5.1164	4.982	4.96	5.301	5.073	5.206	5.843	4.877	4.824	5.037	5.061
Lung	1	62	WT	8	512	0.5	16	32	64	8	3.1236	4.8152	5.367	5.242	5.332	5.317	5.324	4.62	3.28	4.347	4.689	4.634
Lung	1	63	WT	8	512	0.5	16	32	64	8	2.6087	5.0163	5.239	5.203	5.045	5.139	5.002	4.655	5.027	4.618	5.129	5.106
Lung	1	64	WT	8	512	0.5	16	32	64	8	4.4433	5.1675	5.499	5.351	5.648	5.574	5.16	5.027	4.998	4.642	4.874	4.902
Lung	1	65	WT	16	512	0.5	16	32	64	8	3.27473	4.9751	4.985	5.401	5.368	5.508	5.052	4.697	5.148	4.47	4.388	4.734
Lung	1	66	WT	8	512	0.5	16	32	64	8	3.5679	5.1837	5.149	5.28	5.489	5.615	5.887	5.697	5.103	4.323	4.653	4.641
Lung	1	67	WT	8	512	0.5	16	32	64	8	3.35052	4.9379	4.796	4.771	5.202	5.474	4.747	5.781	4.67	4.462	4.739	4.737
Lung	1	68	WT	8	512	0.5	16	32	64	8	3.44792	4.7373	4.817	4.812	4.915	4.679	4.929	4.546	4.882	4.464	4.613	4.716
Lung	1	69	WT	8	512	0.5	16	32	64	8	3.46739	4.9048	4.977	4.558	5.123	4.978	5.316	4.408	5.101	4.47	5.202	4.915
Lung	1	70	WT	8	512	0.5	16	32	64	8	5.07071	4.9572	5.132	5.128	5.058	5.096	5.044	4.828	4.815	4.665	4.928	4.878
Lung	1	71	WT	8	512	0.5	16	32	64	8	4.08333	4.8459	4.992	4.984	5.044	5.126	4.823	5.118	4.756	4.317	4.46	4.839
Lung	1	72	WT	16	512	0.5	16	32	64	8	3.8913	5.0861	5.078	5.15	5.099	5.567	5.115	6.038	4.996	4.261	4.985	4.572
Lung	1	73	WT	8	512	0.5	16	32	64	8	3.81319	4.6844	4.871	4.397	5.098	4.645	5.244	4.102	4.643	4.548	4.533	4.763
Lung	2	139	WT	16	512	0.5	64	32	32	16	3.04065	4.8656	5.067	4.437	5.131	4.899	5.094	5.393	4.616	4.61	4.615	4.794
Lung	2	140	WT	8	512	0.5	64	32	32	16	3.39604	4.8506	4.801	4.425	4.981	4.595	4.877	4.669	5.462	4.526	5.155	5.015
Lung	2	141	WT	16	512	0.5	32	32	32	16	3.53846	5.0411	5.651	4.799	5.462	4.717	5.674	4.699	5.592	4.271	4.809	4.737
Lung	2	142	WT	8	512	0.5	32	32	32	16	4.09091	4.8817	4.618	4.51	5.827	5.152	5.758	5.264	3.764	4.635	4.398	4.891
Lung	2	143	WT	8	512	0.5	32	32	32	16	3.31081	4.3701	5.04	5.076	5.267	4.933	5.05	0.099	4.978	4.088	4.646	4.524
Lung	2	144	WT	16	512	0.5	32	32	32	16	2.55556	4.8353	5.059	4.962	5.27	5.386	5.002	5.153	4.183	4.279	4.554	4.505
Lung	2	145	WT	8	512	0.5	32	32	32	16	3.72222	4.686	5.256	4.797	5.368	4.904	5.023	4.41	4.071	4.166	4.49	4.375
Lung	2	146	WT	8	512	0.5	32	32	32	16	2.94792	5.0394	4.996	4.785	4.932	5.077	4.709	5.68	5.504	4.323	5.249	5.139
Lung	2	147	WT	8	512	0.5	32	32	32	16	3.67416	4.968	4.73	4.505	5.198	4.902	5.131	5.474	5.296	4.374	5.249	4.821
Lung	2	148	WT	8	512	0.5	32	32	32	16	3.07438	4.8545	4.624	4.486	5.229	4.754	4.814	4.754	5.422	4.926	4.893	4.643
Lung	2	149	WT	8	512	0.5	32	32	32	16	3.78641	4.7925	4.634	4.857	5.118	4.935	5.24	4.593	4.061	4.893	4.862	4.732
Lung	2	150	WT	8	512	0.5	32	32	32	16	3.98936	4.5597	4.693	4.232	3.981	5.006	4.714	4.371	4.054	4.454	5.368	4.724
Gut	1	520		8	512	0.5	32	32	64	16	2.78049
Gut	1	521		8	512	0.5	32	32	64	16	2.73611
Gut	1	522		8	512	0.5	32	32	64	16	2.97403
Gut	1	523		8	512	0.5	32	32	64	16	2.9375
Gut	1	524		8	512	0.5	32	32	128	16	3.10638
Gut	1	525		8	512	0.5	32	32	128	16	3.13636
Gut	1	526		8	512	0.5	32	32	64	16	2.97917
Gut	1	527		8	512	0.5	32	32	128	8	2.72527
Gut	1	528		8	512	0.5	32	32	64	16	3.27711
Gut	1	529		8	512	0.5	16	32	64	16	3.10309
Gut	1	530		8	512	0.5	32	32	64	8	2.60976
Gut	1	531		8	512	0.5	32	32	64	16	2.50602
Gut	4	532		8	512	0.5	32	32	64	16	2.51111
Gut	4	533		8	512	0.5	16	32	64	8	3
Gut	4	534		8	512	0.5	32	32	64	8	2.37234
Gut	4	535		8	512	0.5	32	32	64	32	3.01835
Gut	4	536		8	512	0.5	32	32	64	8	2.67059
Gut	4	537		8	512	0.5	16	32	64	8	3.0137
Gut	4	538		8	512	1	32	32	64	16	2.90598
Gut	4	539		8	512	0.5	32	32	64	16	2.71429
Gut	4	540		8	512	0.5	32	32	64	8	2.58242
Gut	4	541		8	512	0.5	32	32	128	16	2.83951
Gut	4	542		8	512	0.5	32	32	64	16	3.0122
Gut	4	543		8	512	0.5	16	32	64	32	2.92391
Gut	7	544		8	512	0.5	32	32	64	16	3.63953
Gut	7	545		8	512	0.5	32	32	64	16	3.11215
Gut	7	546		16	512	0.5	32	32	64	16	3.12222
Gut	7	547		8	512	0.5	32	32	64	8	3.71552
Gut	7	548		8	512	0.5	32	32	64	16	2.64912
Gut	7	549		8	512	0.5	16	32	64	8	3.04545
Gut	7	550		8	512	0.5	32	32	64	16	3.14583
Gut	7	551		8	512	0.5	32	32	64	32	2.93204
Gut	7	552		8	512	0.5	16	32	64	16	2.82143
Gut	7	553		8	512	0.5	32	32	128	16	3.1087
Gut	7	554		8	512	0.5	16	32	64	16	2.61856
Gut	7	555		8	512	0.5	32	32	64	8	2.75258
Gut	12	568		8	512	0.5	32	32	64	8	3.03883
Gut	12	569		8	512	0.5	32	32	64	16	3.05208
Gut	12	570		8	512	0.5	32	32	128	16	3.05825
Gut	12	571		8	512	0.5	32	32	64	16	2.875
Gut	12	572		8	512	0.5	32	32	64	16	3.13462
Gut	12	573		8	512	0.5	64	32	128	8	2.712
Gut	12	574		8	512	0.5	32	32	128	16	3.05
Gut	12	575		8	512	0.5	32	32	64	16	2.87619
Gut	12	576		8	512	0.5	32	32	128	16	2.87368
Gut	12	577		8	512	0.5	8	32	64	16	2.63333
Gut	12	578		8	512	0.5	32	32	128	16	2.89216
Gut	12	579		8	512	0.5	32	32	128	16	2.97802

## Sheet: Figure 1f, 3c
Isolate label (internal labelling system)	Days in study	Block	Resistance mechanism	Colistin killing rate (log10 CFU/mL/hr)	Block corrected colistin killing rate (log10 CFU/mL/hr)
2	12	Experiment 4	OprD	-1.1185	-1.27038
3	12	Experiment 1	WbpM	-1.16386	-1.80525
4	12	Experiment 4	WT	-1.69897	-1.85085
7	12	Experiment 2	OprD	-1.26885	-0.931308
8	12	Experiment 2	OprD	-1.90908	-1.57154
9	12	Experiment 5	OprD	-1.32369	-1.38709
10	12	Experiment 5	WbpM	-1.59329	-1.65669
11	12	Experiment 1	OprD	-0.96398	-1.60537
12	12	Experiment 5	WbpM	-1.86297	-1.92637
13	12	Experiment 4	WbpM	-1.60206	-1.75394
14	15	Experiment 5	MexA	-1.78791	-1.85131
15	15	Experiment 3	MexA	-3.1181	-2.30515
16	15	Experiment 2	WbpM	-2.01424	-1.6767
17	15	Experiment 3	MexA	-3.21484	-2.40189
18	15	Experiment 6	WbpM	-1.38498	-1.67087
19	15	Experiment 6	MexA	-1.12378	-1.40967
20	15	Experiment 4	MexA	-1.94023	-2.09211
21	15	Experiment 6	MexA	-1.46269	-1.74858
22	15	Experiment 6	MexA	-1.35088	-1.63677
24	15	Experiment 4	MexA	-1.63985	-1.79173
25	15	Experiment 5	MexA	-2.21219	-2.27559
26	20	Experiment 4	MexA	-1.41913	-1.57101
28	20	Experiment 3	OprD	-2.01599	-1.20304
29	20	Experiment 4	MexA	-1.79005	-1.94193
30	20	Experiment 5	MexA	-1.53927	-1.60267
31	20	Experiment 5	WbpM	-1.31691	-1.38031
32	20	Experiment 1	WbpM	-0.92082	-1.56221
33	20	Experiment 1	MexA	-1.3279	-1.96929
34	20	Experiment 1	WbpM	-1.43719	-2.07858
35	20	Experiment 2	WbpM	-1.47433	-1.13679
36	20	Experiment 6	WbpM	-1.34679	-1.63268
37	20	Experiment 2	WbpM	-1.98621	-1.64867
62	1	Experiment 1	WT	-0.70852	-1.34991
62	1	Experiment 6	WT	-1.09557	-1.38146
63	1	Experiment 4	WT	-1.04139	-1.19327
64	1	Experiment 3	WT	-1.93904	-1.12609
65	1	Experiment 5	WT	-1.2932	-1.3566
66	1	Experiment 5	WT	-1.30103	-1.36443
67	1	Experiment 2	WT	-2.55023	-2.21269
68	1	Experiment 3	WT	-2.17609	-1.36314
69	1	Experiment 1	WT	-0.78329	-1.42468
70	1	Experiment 3	WT	-2.31439	-1.50144
71	1	Experiment 4	WT	-0.73	-0.881879
72	1	Experiment 3	WT	-2.52288	-1.70993
73	1	Experiment 4	WT	-1.30103	-1.45291
139	2	Experiment 1	WT	-1.06096	-1.70235
140	2	Experiment 2	WT	-2.35218	-2.01464
141	2	Experiment 1	WT	-0.31876	-0.960154
143	2	Experiment 3	WT	-2.01773	-1.20478
144	2	Experiment 5	WT	-1.10421	-1.16761
145	2	Experiment 3	WT	-2.21748	-1.40453
146	2	Experiment 2	WT	-1.48265	-1.14511
147	2	Experiment 1	WT	-0.83251	-1.4739
148	2	Experiment 1	WT	-0.80688	-1.44827
149	2	Experiment 5	WT	-1.34793	-1.41133
150	2	Experiment 2	WT	-2.22011	-1.88257

## Sheet: Figure 2c
Number of SNPs	Days/timepoint
2	15
1	15
1	15
1	15
1	15
1	15
1	15
1	15
1	15
1	15
1	20
1	20
1	20
1	20
0	1
0	1
0	1
0	1
0	1
0	1
0	1
0	1
0	1
0	1
0	1
0	1
0	2
0	2
0	2
0	2
0	2
0	2
0	2
0	2
0	2
0	2
0	2
0	2
0	1
0	1
0	1
1	1
0	1
0	1
0	1
0	1
0	1
0	1
0	1
1	1
0	4
1	4
0	4
0	4
0	4
0	4
0	4
0	4
0	4
0	4
0	4
0	4
8	7
0	7
0	7
8	7
0	7
0	7
0	7
0	7
0	7
0	7
0	7
1	7
1	12
0	12
0	12
0	12
0	12
0	12
0	12
0	12
0	12
0	12
0	12
0	12
1	12
1	12
1	12
2	12
1	12
1	12
3	20
1	12
1	12
1	12
1	12
1	12
1	12
1	15
1	15
1	20
1	20
1	20
1	20
1	20
1	20

## Sheet: Figure 3a
Resistance mechanism	Source	Days/timepoint
none	respiratory	1
none	respiratory	1
none	respiratory	1
none	respiratory	1
none	respiratory	1
none	respiratory	1
none	respiratory	1
none	respiratory	1
none	respiratory	1
none	respiratory	1
none	respiratory	1
none	respiratory	1
none	Peri-anal	1
none	Peri-anal	1
none	Peri-anal	1
none	Peri-anal	1
none	Peri-anal	1
none	Peri-anal	1
none	Peri-anal	1
none	Peri-anal	1
none	Peri-anal	1
none	Peri-anal	1
none	Peri-anal	1
none	Peri-anal	1
none	respiratory	2
none	respiratory	2
none	respiratory	2
none	respiratory	2
none	respiratory	2
none	respiratory	2
none	respiratory	2
none	respiratory	2
none	respiratory	2
none	respiratory	2
none	respiratory	2
none	respiratory	2
none	Peri-anal	4
none	Peri-anal	4
none	Peri-anal	4
none	Peri-anal	4
none	Peri-anal	4
none	Peri-anal	4
none	Peri-anal	4
none	Peri-anal	4
none	Peri-anal	4
none	Peri-anal	4
none	Peri-anal	4
none	Peri-anal	4
none	Peri-anal	7
none	Peri-anal	7
none	Peri-anal	7
none	Peri-anal	7
none	Peri-anal	7
none	Peri-anal	7
none	Peri-anal	7
none	Peri-anal	7
none	Peri-anal	7
none	Peri-anal	7
none	Peri-anal	7
none	Peri-anal	7
none	Peri-anal	12
none	Peri-anal	12
none	Peri-anal	12
none	Peri-anal	12
none	Peri-anal	12
none	Peri-anal	12
none	Peri-anal	12
none	Peri-anal	12
none	Peri-anal	12
none	Peri-anal	12
none	Peri-anal	12
none	Peri-anal	12
oprD	respiratory	12
oprD	respiratory	12
oprD	respiratory	12
oprD	respiratory	12
oprD	respiratory	12
oprD	respiratory	12
pglF	respiratory	12
pglF	respiratory	12
pglF	respiratory	12
pglF	respiratory	12
pglF	respiratory	12
pglF	respiratory	12
mexA	respiratory	15
mexA	respiratory	15
mexA	respiratory	15
mexA	respiratory	15
mexA	respiratory	15
mexA	respiratory	15
mexA	respiratory	15
mexA	respiratory	15
mexA	respiratory	15
mexA	respiratory	15
pglF	respiratory	15
pglF	respiratory	15
mexA	respiratory	20
mexA	respiratory	20
mexA	respiratory	20
mexA	respiratory	20
oprD	respiratory	20
pglF	respiratory	20
pglF	respiratory	20
pglF	respiratory	20
pglF	respiratory	20
pglF	respiratory	20
pglF	respiratory	20

## Sheet: Figure 4a
	Antibiotic MIC (ug/mL)
Strain	Aztreonam	Gentamicin	Ciprofloxacin	Colistin	Meropenem	Piperacillin/tazobactam
PAO1	2	1	0.25	1	0.5	4
PAO1-p110820	16	4	0.25	1	>32	>32

## Sheet: Figure 4c
	Growth rate replicate (mOD/min)
Strain	1	2	3	4	5	6	7	8	9	10	11	12
PAO1	6.686	5.964	5.935	6.225	6.354	7.073	7.079	6.577	6.357	5.948	6.632
PAO1-p110820	6.449	6.358	5.844	6.223	6.13	6.471	5.499	6.336	5.446	5.923	5.586	6.143

## Sheet: Figure 5b-5e
Sample (days in study)	IL-10 (pg/mL)	IL-1β (pg/mL)	IL-6 (pg/mL)	IL-8 (pg/mL)
Day 1	14.9166	11916.4	2546.22	32529.3
Day 2	10.5713	11590.1	3544.93	29128.5
Day 8	2.38859	488.213	5.21831	5028.14
Day 21	6.91058	2943.67	321.712	34551.1
ICU Control 1	6.27047	1628.5	4308.05	30632.9
ICU Control 2	3.4336	318.647	317.877	30518.7
ICU Control 3	17.3482	3920.04	4170.92	30067.1
ICU Control 4	7.83959	25635.8	2495.72	35925
ICU Control 5	8.87792	2119.39	2033.26	31458.4
ICU Control 6	2.39961	14789.9	31.3007	1492.91

## Sheet: Figure 5f
Lineage	Replicate	LL37 Killing Rate (-10log CFU/ml/hour)
WT	1	-1.161
WT	2	-1.07
WT	3	-1.066
OprD	1	-1.02
OprD	2	-0.995
OprD	3	-1.004
MexAB-OprM	1	-0.943
MexAB-OprM	2	-1.008
MexAB-OprM	3	-1.037
WbpM	1	-0.943
WbpM	2	-0.961
WbpM	3	-0.963

[truncated: 1 more sheets: RT-PCR assays]
